# Supplementary material for: Negative Energy Balance in Transition Cows Induces Complex Changes in Lipid Profile of Milk
Source: Metabolites. 2026 Jan 30;16(2):103. doi: 10.3390/metabo16020103 (PMC12943591; doi:10.3390/metabo16020103)
Supplement: Supplementary file 1 [file metabolites-16-00103-s001.zip]

Archive with 1 entries (1 files):
- metabolites-4081320-supplementary.pdf
